# Supplementary material for: Pathogenesis of Graves’ Disease Determined Using Single-Cell Sequencing with Thyroid Autoantigen Peptide Stimulation in B Cells
Source: Cells. 2025 Jul 17;14(14):1102. doi: 10.3390/cells14141102 (PMC12293664; doi:10.3390/cells14141102)
Supplement: Supplementary file 1 [file cells-14-01102-s001.zip]

Archive with 1 entries (1 files):
- cells-3648858-supplementary.pdf
